# Supplementary material for: The Effects of Temperature and Pressure on Protein-Ligand Binding in the Presence of Mars-Relevant Salts
Source: Biology (Basel). 2021 Jul 20;10(7):687. doi: 10.3390/biology10070687 (PMC8301423; doi:10.3390/biology10070687)
Supplement: Supplementary file 1 [file biology-10-00687-s001.zip]

Archive with 1 entries (1 files):
- biology-1293633-supplementary.pdf
